# Supplementary material for: Sourdough “Biga” Fermentation Improves the Digestibility of Pizza Pinsa Romana: An Investigation through a Simulated Static In Vitro Model
Source: Nutrients. 2023 Jun 29;15(13):2958. doi: 10.3390/nu15132958 (PMC10346773; doi:10.3390/nu15132958)
Supplement: Supplementary file 1 [file nutrients-15-02958-s001.zip]

Archive with 1 entries (1 files):
- nutrients-2462173-supplementary.pdf
